# Supplementary material for: Integrative Analyses of Uterine Transcriptome and MicroRNAome Reveal Compromised LIF-STAT3 Signaling and Progesterone Response in the Endometrium of Patients with Recurrent/Repeated Implantation Failure (RIF)
Source: PLoS One. 2016 Jun 15;11(6):e0157696. doi: 10.1371/journal.pone.0157696 (PMC4909214; doi:10.1371/journal.pone.0157696)
Supplement: S3 Table — (XLSX) [file pone.0157696.s004.xlsx]

## Sheet: Supplemental_Table_2
	No.	Down-regulated genes	Fold change	P value	No.	Up-regulated genes	Fold change	P value
	1	SCGB2A2	0.174758	0.0319319	1	FOSB	3.67362	0.0255555
	2	CXCL13	0.190574	0.0332453	2	CSDC2	3.14084	0.00873539
	3	LRRC3	0.201571	0.0460398	3	PTPRC	2.93673	0.0240471
	4	CTSV	0.211455	0.0303196	4	P4HA3	2.91061	0.00982461
	5	SERPINB3	0.226813	0.00591211	5	KLRB1	2.75558	0.0212087
	6	SIX1	0.235414	0.00252369	6	TTN	2.71695	0.0166738
	7	COL22A1	0.240661	0.0374547	7	FAM153C	2.56718	0.00454754
	8	BCL2A1	0.25122	0.0189302	8	KRT34	2.52614	0.0399339
	9	UPK1B	0.261715	0.0255728	9	IGFBP6	2.3932	0.0048843
	10	SERPINB4	0.272427	0.00541911	10	TTN	2.34425	0.0432256
	11	GCNT3	0.28665	0.000500709	11	CPZ	2.32483	0.00344465
	12	S100P	0.289201	0.0234747	12	PCDH20	2.27022	0.0151486
	13	SNTG2	0.301606	0.0264826	13	FOLR3	2.26796	0.00729386
	14	CLEC4E	0.32862	0.00115581	14	GZMH	2.26657	0.00716615
	15	MSLN	0.34256	0.0239284	15	LOC285300	2.26372	0.00638002
	16	SIX4	0.360046	0.00185133	16	SH2D1B	2.19606	0.0307899
	17	HES2	0.365093	0.0105073	17	KIAA1644	2.1745	0.00983087
	18	MMP1	0.368224	0.0212584	18	WNT11	2.1576	0.0378234
	19	RASD1	0.371328	0.00860668	19	TBC1D31	2.09003	0.039344
	20	TRPM8	0.371727	0.0445788	20	GAS1	2.08604	0.0281344
	21	FAM118A	0.372513	0.0104499	21	CLSPN	2.0853	0.0414902
	22	TMOD1	0.372628	0.000598077	22	SUV420H2	2.08092	0.000333982
	23	C4BPA	0.37366	0.00103524	23	PSTPIP1	2.07791	0.030584
	24	FAM69B	0.374094	0.0376783	24	PRKACB	2.06366	0.0460132
	25	IL19	0.384456	0.04931	25	SLC2A1-AS1	2.05339	0.00727168
	26	C15orf62	0.388466	0.035458	26	TMC8	2.03623	0.0328657
	27	MFSD4	0.391092	0.009	27	IKZF1	2.0162	0.0334458
	28	NR1D2	0.392954	0.0136633	28	STAT4	1.98184	0.043422
	29	MEGF11	0.393297	0.021953	29	LSP1	1.95898	0.00278466
	30	ANG	0.397708	0.0119283	30	MEG3	1.94495	0.0141781
	31	COL17A1	0.400189	0.0283856	31	TNRC6C-AS1	1.93051	0.0392179
	32	ITGA2	0.406631	0.00184112	32	TTLL7	1.92624	0.0217159
	33	ADM	0.419213	0.0441875	33	GBGT1	1.89205	0.00608529
	34	HSD17B2	0.419691	0.000917832	34	SOD3	1.88852	0.0160985
	35	NEBL	0.422849	0.0188298	35	HOPX	1.88803	0.0130878
	36	BCL2A1	0.428855	0.000172788	36	C11orf21	1.88425	0.02389
	37	C1orf116	0.428993	0.00600486	37	AIM1L	1.88214	0.0277957
	38	FXYD3	0.429945	0.00747478	38	TIMP3	1.86623	0.0103106
	39	SCNN1B	0.430296	0.0354098	39	HCST	1.86077	0.0415447
	40	GPT2	0.430415	0.0161465	40	CD244	1.8592	0.0092201
	41	LBP	0.435755	0.0477652	41	PTPN22	1.85429	0.0109366
	42	FXYD3	0.436984	0.00236798	42	TBC1D10C	1.85256	0.0299286
	43	ITGA6	0.438621	0.00121301	43	PLIN4	1.84047	0.0230772
	44	SERINC2	0.439642	0.00520583	44	CXorf65	1.84014	0.0343626
	45	ZG16B	0.443628	0.00771336	45	PTPRCAP	1.82267	0.0339435
	46	THRB	0.448672	0.00712186	46	IKZF1	1.80854	0.0453549
	47	CWH43	0.450974	0.00873507	47	RAC2	1.80585	0.0376348
	48	PSAT1	0.451427	0.0460682	48	GUSBP1	1.80179	0.00849753
	49	SDCBP2	0.453148	0.00601092	49	IPCEF1	1.78199	0.0494571
	50	ZNF185	0.45472	0.000816279	50	ARHGAP22	1.77903	0.000841755
	51	ELF3	0.4568	0.00233197	51	RDM1	1.77719	0.00118921
	52	GFRA4	0.456962	0.0162844	52	INHBA	1.77401	0.0151486
	53	OCA2	0.458339	0.0333089	53	NEB	1.77186	0.00381296
	54	CRISP3	0.461769	0.0230222	54	ENTPD1	1.76349	0.024584
	55	SYNDIG1	0.463117	0.0280225	55	SCARNA9	1.76042	0.0277668
	56	ERBB3	0.464407	0.00971054	56	RAC2	1.75807	0.0405349
	57	SMAD9	0.466396	0.0436683	57	MYO1F	1.74986	0.0393467
	58	TP53TG3	0.467537	0.025221	58	BRD7	1.74397	0.0232061
	59	SGPP2	0.467767	0.00120471	59	MCTP2	1.7387	0.036999
	60	MOCOS	0.470119	0.0234841	60	MAMDC2	1.73733	0.0378385
	61	PCSK6	0.471506	0.0222292	61	NEK2	1.73284	0.017634
	62	LOC100130000	0.471511	0.00575256	62	SNAP91	1.73232	0.0232
	63	TSPAN1	0.47202	0.0129761	63	GOLGA8O	1.72124	0.0210199
	64	SHROOM3	0.474667	0.0210151	64	FGF7	1.71218	0.0270678
	65	C11orf54	0.475704	0.00122627	65	CHN2	1.71183	0.0348978
	66	RNF186	0.477325	0.00517056	66	DNM1P46	1.70603	0.0462369
	67	TWF2	0.477833	0.0459576	67	TBX21	1.70524	0.0360883
	68	OR6Q1	0.480829	0.0215814	68	DKFZp686M1136	1.70379	0.0297107
	69	ALDH2	0.482611	0.0155614	69	HIST2H3A	1.70362	0.0334564
	70	GALNT4	0.48292	0.00658498	70	ADAM8	1.70313	0.0488952
	71	PLLP	0.483901	0.0135379	71	NFASC	1.70215	0.0108411
	72	ABCG1	0.485219	0.0201397	72	FOLR1	1.70057	0.0457674
	73	ACPP	0.485784	0.0322894	73	ULK4	1.69568	0.0403649
	74	VSIG2	0.486163	0.0301548	74	OR2M7	1.69285	0.0401759
	75	ANKRD22	0.488791	0.000783645	75	TNFRSF18	1.69259	0.035032
	76	TMEM92	0.489507	0.00628962	76	DNM1P46	1.69127	0.0343242
	77	FZD5	0.489843	0.00260194	77	RASAL3	1.68706	0.0308358
	78	ANXA3	0.490342	0.0286061	78	C1QTNF6	1.6834	0.0268174
	79	DYNLT3	0.491455	6.34402e-05	79	CCDC15	1.67859	0.00389462
	80	KLF5	0.491571	0.00357598	80	SERPINE2	1.67612	0.0228907
	81	CLDN7	0.491736	0.0072391	81	GNG4	1.67269	0.0150161
	82	DBNDD1	0.493051	0.00541402	82	LRRIQ3	1.6723	0.00520045
	83	LRRC8E	0.499098	0.0115322	83	BCO2	1.67042	0.0287947
	84	FZD9	0.502566	0.0392928	84	MIAT	1.66963	0.0182076
	85	HOXB6	0.50385	0.00174218	85	COL5A1	1.66949	0.00190346
	86	ACPP	0.504046	0.0170797	86	PLD1	1.66929	0.00649475
	87	TMEM2	0.504244	0.000474569	87	ST3GAL5	1.66754	0.0227262
	88	RASA4	0.50544	0.0255456	88	TSSK6	1.66447	0.00588116
	89	DNAJC6	0.508745	0.049471	89	RIPPLY3	1.66326	0.048008
	90	IRF6	0.510441	0.0368788	90	NEK2	1.66235	0.0256525
	91	ANXA2	0.51055	3.06045e-05	91	PLK1	1.66145	0.00356008
	92	ATP1A4	0.510955	0.0111391	92	CLEC3B	1.6551	0.0496652
	93	AGPAT2	0.511306	0.0495659	93	BAMBI	1.65429	0.0463856
	94	C2orf88	0.512816	0.00686464	94	ANKRD44	1.65246	0.00679357
	95	SPTLC3	0.512926	0.0223261	95	NHLH2	1.65132	0.00794633
	96	DSC2	0.51305	0.0470289	96	GRK1	1.65012	0.018475
	97	TTC9	0.513078	0.0171795	97	ACSM5	1.64795	0.00914568
	98	FUT2	0.513094	0.00154969	98	DNM1P46	1.64773	0.0248672
	99	PHLPP1	0.513189	0.0115887	99	HPVC1	1.64745	0.0200732
	100	SLC4A4	0.514335	0.0285258	100	LOC100996579	1.64457	0.0223122
	101	DYNLT3	0.51493	0.032682	101	CRYGN	1.632	0.0401269
	102	ARG2	0.515045	0.0246292	102	TMEM229B	1.63073	0.0386958
	103	ITGA6	0.515227	0.0382425	103	INHBE	1.6263	0.0273477
	104	PROSER2	0.515906	0.0252718	104	HIST1H3B	1.62353	0.0103321
	105	FRMD3	0.516504	0.0128411	105	LRRC72	1.62013	0.0378694
	106	GAL3ST1	0.516661	0.00110681	106	FAM179A	1.6071	0.00396883
	107	PRSS8	0.516852	0.0149965	107	FGF7	1.60582	0.043255
	108	SPINT1	0.517152	0.00674815	108	LMOD1	1.60518	0.0115338
	109	ANXA2P1	0.517175	0.00212914	109	EPOR	1.6049	0.0114441
	110	BSPRY	0.517184	0.0265202	110	GOLGA8A	1.59934	0.00113616
	111	SGK1	0.518197	0.00277694	111	SGOL1	1.59908	0.0141516
	112	SGPP2	0.518579	0.0216392	112	VWA3A	1.59834	0.0486981
	113	DSG2	0.519283	0.00780928	113	CASC14	1.59463	0.00223278
	114	RHPN2	0.519476	0.00135233	114	PTPRN2	1.59279	0.0114044
	115	GALP	0.519818	0.034718	115	SHC3	1.59224	0.0118762
	116	TPD52L1	0.520185	0.00849746	116	RAB26	1.58342	0.0192832
	117	GJB1	0.520411	0.0346165	117	RCN3	1.5823	0.000734634
	118	TMEM164	0.520897	0.0175663	118	ADORA3	1.582	0.00866718
	119	ATP2B1	0.522123	0.00435867	119	OR10H2	1.58031	0.0460007
	120	MISP	0.522614	0.00942766	120	KALRN	1.57183	0.0492914
	121	OVOL2	0.523644	0.00505062	121	PRSS23	1.56821	0.0242573
	122	PLCB1	0.525072	0.00814671	122	ATG16L2	1.56789	0.0115147
	123	NSG1	0.525946	0.0460318	123	CRHR1	1.5651	0.0382467
	124	CMTM8	0.526651	0.0230241	124	APOC1	1.56426	0.0116785
	125	NT5E	0.526811	0.0302884	125	STMN1	1.56389	0.0144359
	126	POPDC3	0.527043	0.0450255	126	CASC5	1.56343	0.0487345
	127	KCNK13	0.527344	0.00336338	127	SMA4	1.56192	0.0132518
	128	FBXL16	0.527499	0.0344112	128	KRT71	1.56138	0.0171674
	129	PPP2R2C	0.52759	0.00328671	129	SPRY4	1.56056	0.0112664
	130	ATP7B	0.528978	0.00696743	130	TG	1.55718	0.00448055
	131	RNASE4	0.529897	0.0283233	131	NAALAD2	1.55708	0.0143557
	132	SLCO4A1	0.530211	0.0189101	132	MMP24	1.55652	0.0371624
	133	CAMSAP3	0.530329	0.000409037	133	BRWD1-IT2	1.55333	0.00469738
	134	RAB25	0.530439	0.017764	134	TOX2	1.551	0.00502504
	135	PYY	0.531979	0.00866317	135	GIPC3	1.54951	4.51239e-05
	136	TMEM61	0.5327	0.000601735	136	TMOD2	1.54493	0.0162898
	137	FRK	0.533216	0.00382515	137	SHC3	1.54326	0.016653
	138	TUFT1	0.533232	0.00048773	138	TACC3	1.54172	0.047243
	139	GABRP	0.533498	0.00268374	139	ARHGAP11B	1.54147	0.0349244
	140	TMEM30B	0.533701	0.00011951	140	MKI67	1.53989	0.0268983
	141	UGT2B11	0.533835	0.0398427	141	SLC2A14	1.53619	0.00287299
	142	HAL	0.534815	0.0351407	142	GPNMB	1.53617	0.0401377
	143	PERP	0.535172	0.00608414	143	COTL1	1.53544	0.0252143
	144	PTP4A1	0.535582	0.0182499	144	GOLGA2P2Y	1.53512	0.0361271
	145	LURAP1L	0.537062	0.0193867	145	YTHDC1	1.53351	0.0364641
	146	CRISP2	0.537311	0.0100101	146	CSPG4P8	1.53121	0.0334554
	147	CXADR	0.53749	0.0167694	147	OLFML2B	1.53059	0.00774391
	148	C3orf52	0.537867	0.00517468	148	HIST1H2BF	1.52789	0.0170147
	149	ANKRD42	0.537968	0.0443899	149	SH2D2A	1.52511	0.0329585
	150	LOC100509445	0.538203	0.0472132	150	DHRS2	1.52445	0.00748904
	151	CRYM	0.538532	0.037732	151	TROAP	1.52118	0.0131677
	152	FRMD3	0.538775	0.0142966	152	WIPF1	1.52086	0.031002
	153	SLC44A4	0.540668	0.00588459	153	LOC101059918	1.51858	0.0117655
	154	MT1X	0.540818	0.0230762	154	HSPB2	1.51847	0.00697205
	155	STBD1	0.54171	0.00264117	155	PTPN7	1.5172	0.0368524
	156	RNASET2	0.542031	0.0331284	156	JPH2	1.51699	0.0374493
	157	SCN5A	0.542237	0.022862	157	UBE2C	1.51642	0.0337876
	158	KIAA0040	0.543641	0.00781909	158	C1QTNF5	1.51601	0.0229411
	159	TPD52L1	0.54449	0.0187054	159	LMOD1	1.5122	0.0279799
	160	ATP1A1	0.546462	0.0132876	160	EFHD1	1.51169	0.0279083
	161	SLC44A3	0.54766	0.0476261	161	AHSA2	1.50268	0.00240085
	162	OVOL1	0.548177	0.0215131	162	MKI67	1.5024	0.0210436
	163	FAM213A	0.54823	0.00490336	163	C4orf21	1.50179	0.0173583
	164	FRMD4B	0.54861	0.0119591	164	TBC1D31	1.50026	0.0246431
	165	DOPEY1	0.548679	0.0136426
	166	GAST	0.549857	0.0210855
	167	CMTM7	0.551551	0.00751853
	168	SEMA4B	0.552691	0.0121951
	169	SPEF2	0.553025	0.0325173
	170	MFAP3L	0.553188	0.013038
	171	TMC4	0.554069	0.0291437
	172	IRX5	0.554915	0.0400081
	173	CD9	0.556167	0.0288044
	174	KCNK1	0.556313	0.000954234
	175	C9orf152	0.5567	0.00947603
	176	ZNF28	0.556933	0.000745635
	177	DOPEY2	0.557098	0.00948732
	178	CDA	0.557501	0.0290722
	179	RETSAT	0.557556	0.0200426
	180	CNDP2	0.558236	0.0413414
	181	ARL9	0.560522	0.0114563
	182	CDCP1	0.561399	0.012271
	183	FHDC1	0.561775	0.00721415
	184	SLAIN1	0.562823	0.00944955
	185	MANSC1	0.563139	0.0209817
	186	HMGCR	0.563501	0.0427858
	187	ZNF320	0.564029	0.00813382
	188	ABCA3	0.564032	0.00463571
	189	CNNM4	0.564704	0.00498448
	190	CHMP4C	0.565293	0.0135704
	191	TOR4A	0.567553	0.00821274
	192	ATP1A4	0.567727	0.00632308
	193	C1orf106	0.568019	0.00659856
	194	MAL2	0.569329	0.0308947
	195	TMEM62	0.569796	0.0103664
	196	PKP2	0.569977	0.0114232
	197	DSP	0.570292	0.0258656
	198	MYO5B	0.570373	0.000349201
	199	AK4	0.570802	0.000315053
	200	NBPF6	0.571251	0.0263759
	201	PROSER2	0.571298	0.0244152
	202	RBM47	0.5724	0.00579873
	203	NTNG2	0.572744	0.0361787
	204	EPB41L4B	0.573059	0.00044736
	205	CD200	0.573604	0.024538
	206	GRB7	0.574128	0.0176077
	207	GRHL2	0.574911	0.00357757
	208	CANT1	0.576299	0.0122448
	209	TJP3	0.576775	0.0166794
	210	ENPP4	0.57679	0.00219506
	211	ARHGEF5	0.577101	0.0086337
	212	SH3BGRL2	0.577356	0.000649735
	213	F11R	0.577874	0.0412235
	214	TP53INP1	0.578269	0.0481695
	215	BIK	0.578644	0.00761975
	216	LPAR2	0.579037	0.00153628
	217	MAOA	0.579262	0.00348809
	218	TMC5	0.579364	0.00469847
	219	RPL27A	0.579375	0.000891462
	220	CELSR2	0.579528	0.00964185
	221	ATP13A2	0.57976	0.0112445
	222	TGIF1	0.580275	0.00248096
	223	SPINT2	0.581321	0.00497502
	224	SLC30A2	0.581389	0.0103637
	225	NSAP11	0.581434	0.0151085
	226	SLC44A2	0.581507	0.0199865
	227	C6orf58	0.581707	0.0373865
	228	F11R	0.581774	0.00633989
	229	HMGCLL1	0.582333	0.0224339
	230	SCNN1A	0.583536	0.0402869
	231	HOXB2	0.583707	0.000392915
	232	ISG20	0.583731	0.0175892
	233	MIAT	0.583766	0.018289
	234	FRMD3	0.584471	0.00601465
	235	SH2D4A	0.585944	0.00679121
	236	BCRP2	0.586119	0.0041176
	237	RIPK4	0.58616	0.0174109
	238	LINC00319	0.586182	0.0456225
	239	HDAC11	0.586417	0.00957905
	240	UCA1	0.586969	0.0292971
	241	C11orf54	0.5872	0.000154812
	242	SLC35F2	0.587203	0.00974338
	243	CLDN4	0.58724	0.00246343
	244	BTG2	0.587631	0.000871559
	245	PDZD4	0.587927	0.0353112
	246	GLRX	0.588329	0.0111401
	247	SDC4	0.588495	0.000798193
	248	TMEM154	0.588623	0.0269191
	249	RIPK3	0.588808	0.00830064
	250	CDKN1A	0.589101	0.0126469
	251	SLC11A2	0.5905	0.000913053
	252	KRT8	0.590533	0.000199493
	253	PCSK6	0.59085	0.0125619
	254	CDS1	0.590982	0.0158635
	255	ABHD17C	0.591041	0.00399162
	256	LRIG1	0.591276	0.00707063
	257	EPB41L4A-AS2	0.591559	0.0243272
	258	CDCP1	0.591726	0.000529157
	259	SLC7A5	0.591818	0.0147062
	260	NET1	0.592394	0.02215
	261	PPAP2C	0.592465	0.0288801
	262	PLA2G16	0.592888	0.0175683
	263	PCDH1	0.593217	0.0185576
	264	TRIM7	0.593417	0.0073399
	265	TMTC2	0.59368	0.00203565
	266	IL4R	0.594018	0.00865723
	267	ANXA2P3	0.594054	4.9834e-05
	268	SHB	0.595843	0.00164472
	269	ABHD11	0.596576	0.00838099
	270	JUP	0.596731	0.0145547
	271	CTSZ	0.597072	0.0102327
	272	IER3	0.59743	0.025026
	273	PTP4A1	0.597521	0.0235597
	274	ST6GAL1	0.597662	0.0374699
	275	CA8	0.597728	0.0433869
	276	COBL	0.598486	0.00880773
	277	DDR1	0.598635	0.00336837
	278	NUS1	0.599345	0.0296399
	279	TLCD1	0.599561	0.0358659
	280	FGFR2	0.600161	0.0342822
	281	MARVELD3	0.600806	0.0145738
	282	HOXB2	0.602419	0.000424173
	283	TMPRSS4	0.603337	0.00846084
	284	FAM134B	0.60359	0.0186465
	285	TMEM50A	0.60432	0.00112585
	286	LOC100130899	0.604486	0.0378112
	287	SRD5A3	0.604993	0.0072968
	288	HN1L	0.605171	0.0202699
	289	B4GALT4	0.605675	0.0405518
	290	MT1M	0.605915	0.0365399
	291	KIF16B	0.606385	0.0134295
	292	PFKP	0.606401	0.0082151
	293	XK	0.606438	0.0167638
	294	SLC16A3	0.606758	0.00216174
	295	MPZL3	0.608114	0.0347257
	296	GPRC5C	0.608397	0.0454039
	297	NR1D2	0.608601	0.00729507
	298	LOC100287225	0.60895	0.00625456
	299	FAM149A	0.60934	0.00165576
	300	TSPAN12	0.609373	0.0138689
	301	LDHA	0.609385	0.0335181
	302	C16orf70	0.610113	0.0249284
	303	TMEM30A	0.610136	0.0356393
	304	CLDN5	0.610432	0.0397366
	305	MT1F	0.610977	0.00546668
	306	EPB41L5	0.611154	0.0193205
	307	LRP11	0.6112	0.00446992
	308	BCMO1	0.61185	0.00821191
	309	FAM3C	0.611988	0.037805
	310	MOAP1	0.612191	0.0328468
	311	BCR	0.612247	0.0129054
	312	RGS6	0.612875	0.0163116
	313	CNKSR3	0.612991	0.0434062
	314	C1orf172	0.614279	0.00853342
	315	FUT3	0.615919	0.0394066
	316	LINC00673	0.616109	0.000295005
	317	ANXA2	0.61639	0.000440683
	318	FAM84A	0.616538	0.0187653
	319	C12orf60	0.616789	0.0145516
	320	S100A10	0.617327	0.0115372
	321	CYB5B	0.617498	0.00662472
	322	YIF1B	0.61771	0.00374674
	323	DHCR24	0.618236	0.0271629
	324	CMTM7	0.618434	0.0311417
	325	PKP3	0.61881	0.00042636
	326	ATP9A	0.618874	0.00275787
	327	TNFRSF10A	0.619057	0.00619971
	328	DHRS13	0.61922	0.0108569
	329	GPR180	0.619589	0.00385294
	330	LAMB3	0.619656	0.0491413
	331	TMEM253	0.619726	0.0228777
	332	FAM60A	0.619743	0.0194884
	333	MET	0.619922	0.0453033
	334	RBM47	0.620553	0.0192228
	335	F2RL1	0.620565	0.0181402
	336	AGFG2	0.622079	0.0276351
	337	PTPRF	0.622185	0.0016864
	338	ZNF888	0.622194	0.0314865
	339	PTPLB	0.622923	0.00297918
	340	TOB1	0.623033	0.0363602
	341	EFNA1	0.624036	0.0235644
	342	PIGN	0.624144	0.0454694
	343	ZDHHC12	0.62432	0.0354466
	344	IER3	0.624362	0.0125458
	345	SIK1	0.624411	0.0404843
	346	PAQR4	0.624507	0.0110852
	347	MT1X	0.625497	0.00369979
	348	PIGZ	0.625548	0.0245654
	349	FAM57A	0.626988	0.0164109
	350	SLC27A4	0.627803	0.0334102
	351	AGTRAP	0.627807	0.0258447
	352	TADA2A	0.62783	0.0460235
	353	GRAPL	0.627887	0.0484883
	354	MSMO1	0.628527	0.0441126
	355	PHLDA1	0.628638	0.0455111
	356	MFSD6	0.628809	0.0033002
	357	ETS2	0.628996	0.0402336
	358	HMGA1	0.629631	0.00653624
	359	CTNNAL1	0.629695	0.0228289
	360	TEF	0.629739	0.048263
	361	OR1L6	0.630302	0.0207066
	362	IL6	0.630503	0.0376881
	363	ZFAND6	0.630591	0.00712882
	364	IKZF5	0.630849	0.023822
	365	MAPK14	0.631101	0.00136563
	366	TMEM2	0.631379	0.00619909
	367	CEACAM1	0.631385	0.0221727
	368	LIMK2	0.631433	0.0182283
	369	CRYZ	0.632183	0.0474638
	370	KRT18	0.632395	0.037401
	371	LLGL2	0.632871	0.0051406
	372	GPRC5C	0.633991	0.0388723
	373	CSRNP1	0.634187	0.0110422
	374	TLE1	0.635105	0.00955208
	375	ABHD11	0.63567	0.0205767
	376	CRB3	0.635824	0.0210843
	377	STX18	0.636286	0.0158171
	378	STK32C	0.636345	0.00664538
	379	HDAC11	0.636467	0.00809886
	380	LNX2	0.636857	0.01988
	381	FGFR2	0.637416	0.0377635
	382	FGFRL1	0.638351	0.00964676
	383	MT1HL1	0.639035	0.00250851
	384	ARHGEF16	0.639292	0.00483885
	385	MTHFS	0.639384	0.0106856
	386	FAM83H	0.639393	0.00245061
	387	TRNP1	0.640133	0.0250213
	388	FGF18	0.640331	0.0381846
	389	RBP7	0.640659	0.0119893
	390	AHR	0.640764	0.0320534
	391	MAPK13	0.641048	0.0395409
	392	RPF2	0.641576	0.0086293
	393	MTHFD1L	0.641886	0.00517067
	394	CMPK1	0.644018	0.00297661
	395	IL20RA	0.644085	0.00593478
	396	PODXL	0.644121	0.0155441
	397	PPARG	0.645185	0.0297346
	398	MTHFD1L	0.645357	0.00314175
	399	RUNDC1	0.645681	0.00316259
	400	ATG9A	0.645862	0.00983341
	401	EPHA2	0.646151	0.0066029
	402	CLDN3	0.64667	0.0150601
	403	SERINC5	0.646745	0.0455588
	404	MKRN1	0.647288	0.00442105
	405	ZNF528	0.647318	0.0289792
	406	PKNOX2	0.647932	0.030566
	407	TLE1	0.649021	0.0322915
	408	ZNF79	0.649251	0.00650244
	409	PFKP	0.649518	0.0293926
	410	SLCO1A2	0.649651	0.0039145
	411	PTPRK	0.650206	0.0180092
	412	SFTPD	0.650223	0.0192448
	413	B3GNT2	0.65027	0.0301423
	414	OR7C2	0.650415	0.00426912
	415	SEMA4B	0.650574	0.0138898
	416	LIMK2	0.650586	0.0109835
	417	GLIS3	0.650993	0.0274352
	418	LMO7	0.651099	0.0402568
	419	KIAA1598	0.651405	0.00125937
	420	ATP9A	0.651412	0.0143561
	421	PSTK	0.651685	0.0490947
	422	TMPRSS13	0.651975	0.0301123
	423	DIRC2	0.652268	0.0121156
	424	LRRC3	0.652545	0.0395221
	425	SOX7	0.652948	0.00322376
	426	ELMO3	0.653246	0.0118131
	427	BVES	0.654023	0.0263164
	428	EOGT	0.654569	0.0249204
	429	HNF1B	0.654651	0.0124702
	430	SOD2	0.65491	0.0310118
	431	ZDHHC2	0.654939	0.0209345
	432	BLNK	0.65537	0.0130991
	433	ACSL3	0.656887	0.00886648
	434	TC2N	0.657118	0.0345528
	435	FTHL17	0.657135	0.0346708
	436	HEY1	0.657454	0.0184202
	437	ATP2C1	0.657768	0.0315511
	438	TMBIM1	0.657912	0.0215312
	439	PSEN1	0.657971	0.0265661
	440	MKNK2	0.657974	0.00501474
	441	BMP8B	0.657997	0.0265392
	442	FAM129B	0.658021	0.0273549
	443	MFHAS1	0.658567	0.00726219
	444	GALR2	0.659233	0.00862251
	445	RASSF7	0.659413	0.0416414
	446	STXBP2	0.659676	0.0268131
	447	KLF15	0.659806	0.00439026
	448	ZNF254	0.659903	0.0343959
	449	ITGA3	0.660035	0.0202649
	450	SLC35C1	0.660386	0.0174569
	451	HOXB7	0.660597	0.0443412
	452	C11orf80	0.660607	0.0353082
	453	CYB5A	0.660906	0.0487073
	454	ACPT	0.660958	0.0453555
	455	PPP1R26	0.660971	0.00683884
	456	RRP15	0.661254	0.0233168
	457	ACBD5	0.661366	0.00846736
	458	ARID5B	0.66204	0.029127
	459	PITPNM3	0.662081	0.0269593
	460	SLC1A4	0.662181	0.00567139
	461	ELOVL1	0.662327	0.0393876
	462	TMEM245	0.662423	0.0245775
	463	FAM83F	0.662754	0.0268725
	464	LOC100996349	0.663118	0.0191075
	465	PCK1	0.663298	0.04684
	466	SLC30A1	0.663331	0.00158694
	467	ATP8B1	0.663669	0.0054884
	468	SCAND3	0.663913	0.0309789
	469	MTHFD1L	0.664371	0.00315496
	470	SLC45A2	0.664468	0.00575669
	471	LOC644656	0.664485	0.0231165
	472	SERPINB8	0.664576	0.0161299
	473	FAM107B	0.664933	0.00465907
	474	TMEM170A	0.665057	0.0380987
	475	MBTPS1	0.665646	0.0152529
	476	C15orf65	0.665705	0.0155611
	477	C11orf63	0.666136	0.0423581
